# Supplementary material for: Effect of Bergamot and Laoxianghuang Polysaccharides on Gut Microbiota Derived from Patients with Hyperlipidemia: An Integrative Analysis of Microbiome and Metabolome during In Vitro Fermentation
Source: Foods. 2022 Jul 10;11(14):2039. doi: 10.3390/foods11142039 (PMC9323038; doi:10.3390/foods11142039)
Supplement: Supplementary file 1 [file foods-11-02039-s001.zip]

Archive with 1 entries (1 files):
- foods-1762354-supplementary.pdf
